# Supplementary material for: A Contemporary Review of Antiplatelet Therapies in Current Clinical Practice
Source: Int J Mol Sci. 2023 Jul 5;24(13):11132. doi: 10.3390/ijms241311132 (PMC10342577; doi:10.3390/ijms241311132)
Supplement: Supplementary file 1 [file ijms-24-11132-s001.zip]

Archive with 1 entries (1 files):
- ijms-2371799-supplementary.pdf
